# Supplementary material for: Job Demands and Resources Perceived by Dentists in a Digital Dental Workplace and Perceived Effects on Job Satisfaction and Stress: A Qualitative Study
Source: Clin Pract. 2025 May 12;15(5):92. doi: 10.3390/clinpract15050092 (PMC12109974; doi:10.3390/clinpract15050092)
Supplement: Supplementary file 1 [file clinpract-15-00092-s001.zip]

Archive with 4 entries (4 files):
- Supplement 2_ Codingsystem_Phases.pdf
- Supplement 4_Framework for Digital Integration in Dental Practices A practical 5-stage m.pdf
- Supplement1_Interviewguideline_DigitalStress_Gebhardtetal.pdf
- Supplement3_Additional quotations.pdf
